# Supplementary material for: Tie2 Expressing Monocytes in the Spleen of Patients with Primary Myelofibrosis
Source: PLoS One. 2016 Jun 9;11(6):e0156990. doi: 10.1371/journal.pone.0156990 (PMC4900622; doi:10.1371/journal.pone.0156990)
Supplement: S2 Table — (XLSX) [file pone.0156990.s005.xlsx]

## Sheet: Foglio1
				S2 Table. Predesigned primers for EvaGreen Assays
Gene symbol	Validation procedure 1	Validation procedure 2	Primer pair ID (Sigma-Aldrich)	Exons	Rank (Sigma-Aldrich)	Refseq ID	Oligo name (Sigma-Aldrich)	Sequence
ACE	YES	YES	H_ACE_1	22-23	1	NM_000789	FH1_ACE / RH1_ACE	GCCTTACATCAGGTACTTTG / ACTGGTAGATGTCACACTTG
ACTA2	YES	YES	H_ACTA2_1	8-9	1	NM_001141945	FH1_ACTA2 / RH1_ACTA2	AGATCAAGATCATTGCCCC / TTCATCGTATTCCTGTTTGC
AKT1	YES	NO	H_AKT1_1	8-10	1	NM_005163	FH1_AKT1 / RH1_AKT1	AAGTACTCTTTCCAGACCC / TTCTCCAGCTTGAGGTC
ANG	YES	NO	H_ANG_2		4	NM_001097577	FH2_ANG / RH2_ANG	AAACAAGAATGGAAACCCTC / AGGTAAGCCATTTTCACAAG
ANGPT1	YES	YES	H_ANGPT1_2	6-7	2	NM_001146	FH2_ANGPT1 / RH2_ANGPT1	CAATATGGATGTCAATGGGG / CCATTTTATATTCCTTCCAGCC
ANGPT2	NO	NO	H_ANGPT2_1	4-5	2	NM_001118887	FH1_ANGPT2 / RH1_ANGPT2	AAGAGAAAGATCAGCTACAGG / CCTTAGAGTTTGATGTGGAC
ANGPTL4	YES	YES	H_ANGPTL4_2	1-3	2	NM_001039667	FH2_ANGPTL4 / RH2_ANGPTL4	AGACACAACTCAAGGCTC / TCATGGTCTAGGTGCTTG
ANPEP	YES	YES	H_ANPEP_1	4-5	3	NM_001150	FH1_ANPEP / RH1_ANPEP	CCTTCATTGTCAGTGAGTTC / CAGCAAAGAAGTTAAGGATGG
ATXN1	YES	YES	H_ATXN1_1	5-6	2	NM_000332	FH1_ATXN1 / RH1_ATXN1	GGCGTTTTACACTGAGATTC / AAACTGTACCATGTGCTTTC
B2M	YES	YES	H_B2M_1	2-3	2	NM_004048	FH1_B2M / RH1_B2M	AAGGACTGGTCTTTCTATCTC / GATCCCACTTAACTATCTTGG
BAI1	YES	NO	H_BAI1_1	9-10	3	NM_001702	FH1_BAI1 / RH1_BAI1	GCTGTGTTTCCATTGACTAC / GAAAATCTCTGTCATGTTCCTC
BMP2	YES	NO	H_BMP2_1	2-3	1	NM_001200	FH1_BMP2 / RH1_BMP2	TCCACCATGAAGAATCTTTG / TAATTCGGTGATGGAAACTG
BMP4	YES	NO	H_BMP4_1	3-4	2	NM_001202	FH1_BMP4 / RH1_BMP4	AGAACATCTGGAGAACATCC / AATGTTTATACGGTGGAAGC
BMP7	YES	NO	H_BMP7_1	6-7	2	NM_001719	FH1_BMP7 / RH1_BMP7	TGGTCCACTTCATCAACC / TTCTGTATTTCTTCAGGATGAC
CCL11	NO	NO	H_CCL11_1	2-3	2	NM_002986	FH1_CCL11 / RH1_CCL11	GATCTTCAAGACCAAACTGG / CAGAATGCATTGTAAGAAGGG
CCL2	YES	NO	H_CCL2_1	1-2	2	NM_002982	FH1_CCL2 / RH1_CCL2	AGACTAACCCAGAAACATCC / ATTGATTGCATCTGGCTG
CD33	YES	YES	H_CD33_2	3-5	2	NM_001082618	FH2_CD33 / RH2_CD33	GGTATCTTTCCAGGAGATGG / CACTATGAAGAAGATGAGGC
CD34	NO	NO	H_CD34_1	6-7	2	NM_001025109	FH1_CD34 / RH1_CD34	ACCAATCTGACCTGAAAAAG / GATTCATCAGGAAATAGCCAG
CD38	YES	NO	H_CD38_1	7-8	2	NM_001775	FH1_CD38 / RH1_CD38	CAGACCTGACAAGTTTCTTC / GATGACATAAACCACAAGGAG
CD44	YES	YES	H_CD44_2	9-10	2	NM_000610	FH2_CD44 / RH2_CD44	CTTATGAAGGAAACTGGAACC / ATTGTGCTTGTAGAATGTGG
PTPRC	YES	NO		10-11		NM_002838		ATACACAGAATATTACCTACAGATTTC / TTGCGTTAGTAAACTTGTGG
CDH5	YES	NO	H_CDH5_1	10-11	2	NM_001795	FH1_CDH5 / RH1_CDH5	CGCAATAGACAAGGACATAAC / TATCGTGATTATCCGTGAGG
COL18A1	YES	NO	H_COL18A1_1	29-32	1	NM_030582	FH1_COL18A1 / RH1_COL18A1	TTACGACAGCAATGTGTTTG / AGAAAGTCAAACGGAAACTG
COL4A3	YES	NO	H_COL4A3_1	51-52	2	NM_000091	FH1_COL4A3 / RH1_COL4A3	AGAAAGCCTATTCCATCAAC / TCAGTGTCTTTTCTTCATGC
CTGF	YES	YES	H_CTGF_1	4-5	2	NM_001901	FH1_CTGF / RH1_CTGF	TTAAGAAGGGCAAAAAGTGC / CATACTCCACAGAATTTAGCTC
CTNNB1	YES	YES	H_CTNNB1_1	8-9	1	NM_001904	FH1_CTNNB1 / RH1_CTNNB1	CAACTAAACAGGAAGGGATG / CACAGGTGACCACATTTATATC
CXCL1	YES	YES	H_CXCL1_2	3-4	1	NM_001511	FH2_CXCL1 / RH2_CXCL1	CAGTGACAAATCCAACTGAC / TGTCTCTCTTTCCTCTTCTG
CXCL10	NO	NO	H_CXCL10_1	3-4	2	NM_001565	FH1_CXCL10 / RH1_CXCL10	AAAGCAGTTAGCAAGGAAAG / TCATTGGTCACCTTTTAGTG
CXCL12	YES	NO	H_CXCL12_1	3-4	2	NM_001033886	FH1_CXCL12 / RH1_CXCL12	AGAAAGCTTTAAACAAGGGG / AGCCTTTCTCTTCTTCTGTC
CXCL12	YES	NO	H_CXCL12_3	3-4	2	NM_001178134	FH3_CXCL12 / RH3_CXCL12	GCTTTTCAATGTTAGCCAC / TTAAGCTCCATCACTAACAAC
CXCL5	YES	NO	H_CXCL5_1	3-4	2	NM_002994	FH1_CXCL5 / RH1_CXCL5	ATTTGTCTTGATCCAGAAGC / TCAGTTTTCCTTGTTTCCAC
CXCL6	YES	NO	H_CXCL6_1	1-2	3	NM_002993	FH1_CXCL6 / RH1_CXCL6	CCTCTCTTGACCACTATGAG / GTTTTGGGGTTTACTCTCAG
CXCL9	YES	NO	H_CXCL9_1	3-4	2	NM_002416	FH1_CXCL9 / RH1_CXCL9	AGGTCAGCCAAAAGAAAAAG / TGAAGTGGTCTCTTATGTAGTC
CXCR4	YES	YES	H_CXCR4_3		4	NM_003467/NM_001008540	FH3_CXCR4 / RH3_CXCR4	AGATAATCTCTCCATTCCCG / CTATACCACTTTGGGCTTTG
DES	YES	NO	H_DES_3	3-4	3	NM_001927	FH3_DES / RH3_DES	GAATTGAATCTCTCAACGAGG / CTTCAGAAATGTTCTTAGCCG
EDN1	YES	YES	H_EDN1_3		4	NM_001168319	FH3_EDN1 / RH3_EDN1	GAGAGAGAGGAAGGAGATTC / GAGTTTCTCCCTGAAATGTG
EFNA1	NO	NO	H_EFNA1_3		4	NM_182685	FH3_EFNA1 / RH3_EFNA1	TTAAGGTTTTCAACCGGAAG / TCTCCACTTCTTTCTCCATC
EFNB2	YES	NO	H_EFNB2_1	3-4	1	NM_004093	FH1_EFNB2 / RH1_EFNB2	AAAGTTGGACAAGATGCAAG / TGTACCAGCTTCTAGTTCTG
EGF	NO	NO	H_EGF_1	3-4	2	NM_001178130	FH1_EGF / RH1_EGF	CAGTTGATCCAGTAGAAAGG / TGTACTGAATCCAAAACAGC
EGFR	YES	NO	H_EGFR_1	27-28	1	NM_005228	FH1_EGFR / RH1_EGFR	AGTGCCTGAATACATAAACC / GTAGTGTGGGTCTCTGC
ENG	YES	NO	H_ENG_1	1-2	2	NM_000118	FH1_ENG / RH1_ENG	CAAGTCTTGCAGAAACAGTC / TAGTGGTATATGTCACCTCG
EPAS1	YES	NO	H_EPAS1_1	6-7	2	NM_001430	FH1_EPAS1 / RH1_EPAS1	CAGAATCACAGAACTGATTGG / TGACTCTTGGTCATGTTCTC
EPHA2	YES	NO	H_EPHA2_1	9-10	3	NM_004431	FH1_EPHA2 / RH1_EPHA2	GACGTTTACTTCTCCAAGTC / GGTAGTGAACTTCAACACAG
EPHB4	YES	NO	H_EPHB4_1	10-11	2	NM_004444	FH1_EPHB4 / RH1_EPHB4	TGGTACTAAGGTCTACATCG / CGATCTCTTTTGCAAATTCC
ERBB2	YES	NO	H_ERBB2_1	26-27	1	NM_004448	FH1_ERBB2 / RH1_ERBB2	CCAGCCTGAATATGTGAAC / CCCCAAAGGCAAAAACG
ESM1	YES	YES	H_ESM1_2	2-3	2	NM_007036	FH2_ESM1 / RH2_ESM1	CAGATTTGTTTCTCTCACGG / ATTTCCTCATTACGGGAGAC
ETS1	YES	NO	H_ETS1_1	3-4	2	NM_001143820	FH1_ETS1 / RH1_ETS1	CTCAGATATGGAATGTGCAG / TGCTGTTCTTTAGTGAAACC
F3	YES	NO	H_F3_1	5-6	2	NM_001993	FH1_F3 / RH1_F3	GGAGAAAACTACTGTTTCAGTG / TCTCTGAATTCCCCTTTCTC
FGF1	YES	NO	H_FGF1_2	3-4	2	NM_000800	FH2_FGF1 / RH2_FGF1	CTTTTATACGGCTCACAGAC / AATTCTTCTCTGCATGCTTC
FGF2	YES	NO	H_FGF2_1	2-3	1	NM_002006	FH1_FGF2 / RH1_FGF2	TGGCTTCTAAATGTGTTACG / GTTTATACTGCCCAGTTCG
FGFR1	YES	NO	H_FGFR1_1	16-17	1	NM_023110	FH1_FGFR1 / RH1_FGFR1	AGGAACTTTTCAAGCTGC / CATCATGTACAGCTCGTTG
FIGF	NO	NO	H_FIGF_1	3-4	2	NM_004469	FH1_FIGF / RH1_FIGF	GCTCTTTGAGATATCAGTGC / CACTTACAACCTGTATGATTGG
FLI1	YES	NO	H_FLI1_1	4-5	2	NM_002017	FH1_FLI1 / RH1_FLI1	AGATCGACACATCCTTTTTC / AACTTTCCCTGAGGTAACTG
FLT1	YES	NO	H_FLT1_1	9-10	2	NM_001159920	FH1_FLT1 / RH1_FLT1	ATGTGAAACCCCAGATTTAC / TGATTGTAGGTTGAGGGATAC
FLT4	YES	NO	H_FLT4_1	27-28	2	NM_002020	FH1_FLT4 / RH1_FLT4	AGGTATTACAACTGGGTGTC / TTCCTCAAATGTCTTCATCC
FN1	YES	YES	H_FN1_1	4-5	2	NM_002026	FH1_FN1 / RH1_FN1	CCATAGCTGAGAAGTGTTTTG / CAAGTACAATCTACCATCATCC
FUT4	NO	NO	H_FUT4_1		4	NM_002033	FH1_FUT4 / RH1_FUT4	ACAAAATCATCTGTTGGGAC / AGCAGATAAGCACTTTCAAC
GAPDH	YES	YES		2/3-4		NM_002046		CGGATTTGGTCGTATTGG / GGTGGAATCATATTGGAACA
GATA1	YES	NO	H_GATA1_1	5-6	2	NM_002049	FH1_GATA1 / RH1_GATA1	CTCTACTACAAGCTACACCAG / TTTTTCCCTTTTCCAGATGC
GATA2	YES	NO	H_GATA2_2		4	NM_001145661	FH1_GATA2 / RH1_GATA2	CTACTACAAGCTGCACAATG / CTTTCTTGCTCTTCTTGGAC
GATA3	YES	NO	H_GATA3_1	4-6	1	NM_001002295	FH1_GATA3 / RH1_GATA3	AAAATGAACGGACAGAACC / GGGGTCTGTTAATATTGTGAAG
GLI1	YES	NO	H_GLI1_1	3-4	3	NM_001160045	FH1_GLI1 / RH1_GLI1	AGATGAATCACCAAAAAGGG / ATATCACCTTCCAAGGGTTC
HBB	YES	NO	H_HBB_1		4	NM_000518	FH1_HBB / RH1_HBB	ATTTGCTTCTGACACAACTG / CAAAGGACTCAAAGAACCTC
HGF	YES	NO	H_HGF_1	8-9	2	NM_000601	FH1_HGF / RH1_HGF	CAAGGACCTACGAGAAAATTAC / ATCACAGTTTGGAATTTGGG
HIF1A	YES	YES	H_HIF1A_1	12-14	1	NM_001243084	FH1_HIF1A / RH1_HIF1A	AAAATCTCATCCAAGAAGCC / AATGTTCCAATTCCTACTGC
HOXB4	NO	NO	H_HOXB4_1	2-3	2	NM_024015	FH1_HOXB4 / RH1_HOXB4	TTCTGACATTCCAAAACCAG / TTGCTGGTCACAAGAAAC
HPRT1	YES	YES		6-6/7		NM_000194		TGACACTGGCAAAACAATGCA / GGTCCTTTTCACCAGCAAGCT
HPSE	YES	YES	H_HPSE_1	10-11	1	NM_001098540	FH1_HPSE / RH1_HPSE	ACAAACACTGACAATCCAAG / ACTTGGTGACATTATGGAGG
ID1	NO	NO	H_ID1_1		4	NM_002165	FH1_ID1 / RH1_ID1	ACTAGTCACCAGAGACTTTAG / AAATCTGAGAAGCACCAAAC
IFNA1	YES	NO	H_IFNA1_1		4	NM_024013	FH1_IFNA1 / RH1_IFNA1	ATCTGGTCCAACATGAAAAC / GGGTGAGAGTCTTTGAAATG
IFNG	YES	NO	H_IFNG_1	3-4	2	NM_000619	FH1_IFNG / RH1_IFNG	GGTAACTGACTTGAATGTCC / TTTTCGCTTCCCTGTTTTAG
IGF1	YES	NO	H_IGF1_1	3-4	1	NM_000618	FH1_IGF1 / RH1_IGF1	CCCAGAAGGAAGTACATTTG / GTTTAACAGGTAACTCGTGC
IKAROS	YES	NO	H_IKZF1_1	4-6	1	NM_001220771	FH1_IKZF1 / RH1_IKZF1	CAAGTTTCAGGGAAGGAAAG / CTTCCCCATTCATTTCACAG
IL1B	YES	YES	H_IL1B_1	3-4	1	NM_000576	FH1_IL1B / RH1_IL1B	CTAAACAGATGAAGTGCTCC / GGTCATTCTCCTGGAAGG
IL6	YES	NO	H_IL6_1	4-5	1	NM_000600	FH1_IL6 / RH1_IL6	GCAGAAAAAGGCAAAGAATC / CTACATTTGCCGAAGAGC
IL8	YES	YES	H_IL8_1	3-4	1	NM_000584	FH1_IL8 / RH1_IL8	GTTTTTGAAGAGGGCTGAG / TTTGCTTGAAGTTTCACTGG
ITGAV	YES	NO	H_ITGAV_2	27-28	3	NM_001144999	FH2_ITGAV / RH2_ITGAV	AGTTGGGAGATTAGACAGAG / AGACGACTTCAGAGAATAGG
ITGB3	YES	NO	H_ITGB3_1	3-4	1	NM_000212	FH1_ITGB3 / RH1_ITGB3	CTCCGGCCAGATGATTC / TCCTTCATGGAGTAAGACAG
JAG1	YES	YES	H_JAG1_1	4-5	2	NM_000214	FH1_JAG1 / RH1_JAG1	ACTACTACTATGGCTTTGGC / ATAGCTCTGTTACATTCGGG
JAK2	YES	NO		14-15		NM_004972		TTTGAAGCAGCAAGTATGATGAGC / GCCAACTGTTTAGCAACTTCA
KDR	YES	NO	H_KDR_1	5-6	2	NM_002253	FH1_KDR / RH1_KDR	GTACATAGTTGTCGTTGTAGG / TCAATCCCCACATTTAGTTC
KRAS	NO	NO	H_KRAS_1	2-3	1	NM_004985	FH1_KRAS / RH1_KRAS	GCCTGCTGAAAATGACTG / TCCTGTAGGAATCCTCTATTG
LAMC2	YES	YES	H_LAMC2_1	9-10	2	NM_005562	FH1_LAMC2 / RH1_LAMC2	AGTGTATATGTCCTGTTGGG / ATCCCCTGAATAACAATCTCC
LECT1	YES	NO	H_LECT1_2		4	NM_001011705	FH2_LECT1 / RH2_LECT1	ATGCAAATGTACTGAAAGGG / CAAGCAAGGGAAGACTTATG
LEP	YES	NO	H_LEP_1	2-3	2	NM_000230	FH1_LEP / RH1_LEP	TCAATGACATTTCACACACG / TCCATCTTGGATAAGGTCAG
LMO2	YES	YES	H_LMO2_1		4	NM_001142315	FH1_LMO2 / RH1_LMO2	CTGTTTCAATCACTGTCCTC / AAGTTGTGGTTTCCATTCTC
LOX	YES	NO	H_LOX_1	2-3	2	NM_001178102	FH1_LOX / RH1_LOX	CAACATTACCACAGTATGGATG / TAGTCACAGGATGTGTCTTC
LOXL1	YES	YES	H_LOXL1_1	6-7	1	NM_005576	FH1_LOXL1 / RH1_LOXL1	ATTGTCCAATCCTGATCTCC / GAATCCCTGTGGTTTTCATC
LOXL2	YES	NO	H_LOXL2_1	13-14	2	NM_002318	FH1_LOXL2 / RH1_LOXL2	GATGTACAACTGCCACATAG / GACAGCTGGTTGTTTAAGAG
LOXL3	YES	NO	H_LOXL3_1	12-13	2	NM_032603	FH1_LOXL3 / RH1_LOXL3	AGGAAACTACATTCTCCAGG / ACCCAGATTCTATGTCCATC
LOXL4	NO	NO	H_LOXL4_1	4-6	1	NM_032211	FH1_LOXL4 / RH1_LOXL4	CTACTACAGGAAAGTCTGGG / TCCAGAAGGAGTTCTTATTCG
MDK	YES	NO	H_MDK_1	2-4	2	NM_001012333	FH1_MDK / RH1_MDK	AAGATAAGGTGAAGAAGGGC / TCAAACTTGTACTTGCAGTC
MLL	YES	NO	H_MLL_1	34-36	2	NM_001197104	FH1_MLL / RH1_MLL	AAAGACTTCTAAGGAGGCAG / AACATATAGCAACCAATGCC
MMP1	YES	NO	H_MMP1_1	7-8	2	NM_001145938	FH1_MMP1 / RH1_MMP1	AAAGGGAATAAGTACTGGGC / CAGTGTTTTCCTCAGAAAGAG
MMP14	YES	NO	H_MMP14_1	7-9	2	NM_004995	FH1_MMP14 / RH1_MMP14	ATGGCAAATTCGTCTTCTTC / CGTTGAAACGGTAGTACTTG
MMP2	YES	YES	H_MMP2_1	2-3	1	NM_004530	FH1_MMP2 / RH1_MMP2	GTGATCTTGACCAGAATACC / GCCAATGATCCTGTATGTG
MMP9	YES	NO	H_MMP9_1	9-11	1	NM_004994	FH1_MMP9 / RH1_MMP9	AAGGATGGGAAGTACTGG / GCCCAGAGAAGAAGAAAAG
MYB	YES	NO	H_MYB_3	4-5	3	NM_001130172	FH3_MYB / RH3_MYB	CAGAAAGTACTAAACCCTGAG / CTTAACTTCTGGATTCAAGTGG
MYCN	YES	NO	H_MYCN_1	2-3	1	NM_005378	FH1_MYCN / RH1_MYCN	GAGCGATTCAGATGATGAAG / TCGTTTGAGGATCAGCTC
NF1	YES	YES	H_NF1_1	6-7	2	NM_000267	FH1_NF1 / RH1_NF1	ATAAATAGCCTGGAAAAGGC / ATATCAGTCTGTGGGATCTG
NOS3	YES	YES	H_NOS3_1	25-26	1	NM_000603	FH1_NOS3 / RH1_NOS3	CAACCCCAAGACCTACG / CGCAGACAAACATGTGG
NOTCH1	YES	YES	H_NOTCH1_1	33-34	2	NM_017617	FH1_NOTCH1 / RH1_NOTCH1	AAGATATGCAGAACAACAGG / TCCATATGATCCGTGATGTC
NRP1	YES	NO	H_NRP1_1	15-17	1	NM_001244972	FH1_NRP1 / RH1_NRP1	AGAAGATTGTGCAAAACCAG / TAAGGTCTTCAACACATTGC
NRP2	YES	YES	H_NRP2_1	7-8	2	NM_003872	FH1_NRP2 / RH1_NRP2	AGGTATTTCAAGCCAACAAC / CGGATTCTAACAAACCTTGTC
OSR1	YES	YES	H_OSR1_1		4	NM_145260	FH1_OSR1 / RH1_OSR1	CAACCTACTTATCCATGAGC / ATATATCTGTGGTCTCGCAG
PDPN	YES	NO	H_PDPN_3		4	NM_001006624	FH3_PDPN / RH3_PDPN	AAACTATCATTCGGAAGCAC / TGACACATGTATAATTGCCG
PECAM1	YES	NO	H_PECAM1_1	1-2	1	NM_000442	FH1_PECAM1 / RH1_PECAM1	AGATACTCTAGAACGGAAGG / CAGAGGTCTTGAAATACAGG
PF4	YES	YES	H_PF4_1	2-3	2	NM_002619	FH1_PF4 / RH1_PF4	CTGAAGAAGATGGGGACC / TTCTTCAGCGTGGCTATC
PGF	YES	NO	H_PGF_3	1-3	2	NM_001207012	FH1_PGF / RH1_PGF	AGCTCCTAAAGATCCGTTC / GACGGTAATAAATACACGAGC
PLAU	YES	YES	H_PLAU_1	2-3	3	NM_001145031	FH1_PLAU / RH1_PLAU	GAAAACCTCATCCTACACAAG / ATTCTCTTTTCCAAAGCCAG
PLAUR	YES	YES	H_PLAUR_3		4	NM_001005376	FH3_PLAUR / RH3_PLAUR	AAAACATCATGGAAGGACAG / AGAGATCTTCCTTTCTCACC
PLG	YES	NO	H_PLG_3	4-5	2	NM_000301	FH3_PLG / RH3_PLG	TAGATTCTCACCTGCTACAC / CGCAGTAGTCATATCTCTTTTC
PROK2	YES	YES	H_PROK2_3		4	NM_021935	FH3_PROK2 / RH3_PROK2	GTAAGGCATTATGGAACTGG / CTGTAGGTGTATTTGTGTGG
PROM1	YES	NO	H_PROM1_1	4-6	2	NM_001145847	FH1_PROM1 / RH1_PROM1	AAGCATTGGCATCTTCTATG / TTTGCTCTGGAGTTTCATTC
PTGS1	YES	YES	H_PTGS1_1	4-5	3	NM_000962	FH1_PTGS1 / RH1_PTGS1	GTTCTGGGAGTTTGTCAATG / GAGTGTAATAGCTCACGTTG
RUNX1	YES	NO	H_RUNX1_3	4-5	2	NM_001001890	FH3_RUNX1 / RH3_RUNX1	ACTAGATGATCAGACCAAGC / TTGTATCCTGCATCTGACTC
S1PR1	YES	NO	H_S1PR1_1		4	NM_001400	FH1_S1PR1 / RH1_S1PR1	CAGACAAGCAAAACAAAGTG / CATCAACAAAAGTGCCAAAG
SERPINE1	YES	YES	H_SERPINE1_1	7-9	1	NM_000602	FH1_SERPINE1 / RH1_SERPINE1	ATCCACAGCTGTCATAGTC / CACTTGGCCCATGAAAAG
SERPINF1	YES	NO	H_SERPINF1_1	4-5	2	NM_002615	FH1_SERPINF1 / RH1_SERPINF1	GAACAGAATCCATCATTCACC / CTTCTTCTCAAAGACGATCC
SMAD2	YES	NO	H_SMAD2_1	4-5	2	NM_001003652	FH1_SMAD2 / RH1_SMAD2	AGTGTGTAAAATTCCACCAG / ATTCTAGTTAGCTGATAGACGG
SMAD3	YES	NO	H_SMAD3_3	9-10	3	NM_001145102	FH3_SMAD3 / RH3_SMAD3	GCTGTAGACCTGACATTTTG / ACAACACAGACAACATAAGG
SPHK1	YES	YES	H_SPHK1_2		4	NM_001142601	FH2_SPHK1 / RH2_SPHK1	AACTACTTCTGGATGGTCAG / TCCTGCAAGTAGACACTAAG
SPI1	YES	YES	H_SPI1_1	2-3	1	NM_001080547	FH1_SPI1 / RH1_SPI1	AGCCATAGCGACCATTAC / CTCCGTGAAGTTGTTCTC
SPINT2	NO	NO	H_SPINT2_1	3-4	1	NM_001166103	FH1_SPINT2 / RH1_SPINT2	CAACTATGAAGAATACTGCACC / TTATTGCAGGAGTTCCTCTC
TAL1	YES	NO	H_TAL1_1	3-4	2	NM_003189	FH1_TAL1 / RH1_TAL1	ATGGAGATTACTGATGGTCC / AGGATCTCATTCTTGCTGAG
TEK	NO	NO	H_TEK_1	22-23	2	NM_000459	FH1_TEK / RH1_TEK	AAGACCTACGTGAATACCAC / GAAACAGAGGGTATACAGATG
TFPI	YES	NO	H_TFPI_2	6-7	2	NM_006287	FH2_TFPI / RH2_TFPI	CTTTTTGAATTTCACGGTCC / CCCAATGACTGAATTGTAGTAG
TFPI2	YES	NO	H_TFPI2_1	4-5	3	NM_006528	FH1_TFPI2 / RH1_TFPI2	CAAGATACAGAACCTGTGATG / AATTTTCCGGATTCTACTGG
TGFA	YES	NO	H_TGFA_2		4	NM_001099691	FH2_TGFA / RH2_TGFA	AATGGCAATGGTAGTCTTTG / TTTCTAAAGGGCAAGGAAAC
TGFB1	YES	YES	H_TGFB1_1	1-2	1	NM_000660	FH1_TGFB1 / RH1_TGFB1	AACCCACAACGAAATCTATG / CTTTTAACTTGAGCCTCAGC
TGFB2	YES	NO	H_TGFB2_1	5-7	1	NM_001135599	FH1_TGFB2 / RH1_TGFB2	AGATTTGCAGGTATTGATGG / ATTTCTAAAGCAATAGGCCG
TGFBR1	YES	NO	H_TGFBR1_3	2-3	2	NM_004612	FH3_TGFBR1 / RH3_TGFBR1	TACTGTAAAGTCATCACCTGG / TCTTTCAACGTAGTACCCTC
TGM2	NO	NO	H_TGM2_1	3-5	2	NM_004613	FH1_TGM2 / RH1_TGM2	CTTCATTTTGCTCTTCAACG / AGGATCCCATCTTCAAACTG
THBS1	YES	NO	H_THBS1_1	5-6	2	NM_003246	FH1_THBS1 / RH1_THBS1	GTGACTGAAGAGAACAAAGAG / CAGCTATCAACAGTCCATTC
THBS2	YES	NO	H_THBS2_1	19-20	2	NM_003247	FH1_THBS2 / RH1_THBS2	GTAGGTTTTGACGAGTTTGG / TCCACATCACCACATAGAAG
TIE1	YES	NO	H_TIE1_1	18-19	2	NM_005424	FH1_TIE1 / RH1_TIE1	TATGTGAAGAAGACGATGGG / TTGGTGGTATAGACACTGTAG
TIMP1	YES	YES	H_TIMP1_1	3-5	2	NM_003254	FH1_TIMP1 / RH1_TIMP1	CACCTTATACCAGCGTTATG / TTTCCAGCAATGAGAAACTC
TIMP2	YES	YES	H_TIMP2_1	3-4	2	NM_003255	FH1_TIMP2 / RH1_TIMP2	GGCCTGAGAAGGATATAGAG / CTTTCCTGCAATGAGATATTCC
TIMP3	YES	NO	H_TIMP3_1		4	NM_000362	FH1_TIMP3 / RH1_TIMP3	CATGTGCAGTACATCCATAC / AGGTGATACCGATAGTTCAG
TNF	YES	YES	H_TNF_1	2-4	1	NM_000594	FH1_TNF / RH1_TNF	AGGCAGTCAGATCATCTTC / TTATCTCTCAGCTCCACG
TYMP	YES	YES	H-TYMP_1	5-6	3	NM_001113755	FH1_TYMP / RH1_TYMP	AATCCTATATGCAGCCAGAG / GAGTTTCTTACTGAGAATGGAG
UBC	YES	YES	H_UBC_1	1-2	1	NM_021009	FH1_UBC / RH1_UBC	CGTCACTTGACAATGCAG / TGTTTTCCAGCAAAGATCAG
VEGFA	YES	NO	H_VEGFA_3		4	NM_001025366	FH3_VEGFA / RH3_VEGFA	ACATAGGAGAGATGAGCTTC / CTTATACCGGGATTTCTTGC
VEGFB	NO	NO	H_VEGFB_1	2-3	2	NM_001243733	FH1_VEGFB / RH1_VEGFB	GAAAGTGGTGTCATGGATAG / ATGAGCTCCACAGTCAAG
VEGFC	YES	NO	H_VEGFC_1	5-6	3	NM_005429	FH1_VEGFC / RH1_VEGFC	CTGGCTCAGGAAGATTTTATG / TGTTTTTACAGACACACTGG
VWF	YES	NO	H_VWF_1	5-6	2	NM_000552	FH1_VWF / RH1_VWF	TGTATCTAGAAACTGAGGCTG / CCTTCTTGGGTCATAAAGTC
WNT1	YES	NO	H_WNT1_1	1-2	2	NM_005430	FH1_WNT1 / RH1_WNT1	CAGCGACAACATTGACTTC / CATCTCGGAGAATACGGTC
YWHAZ	YES	YES	H_YWHAZ_1	5-6	1	NM_001135699	FH1_YWHAZ / RH1_YWHAZ	AACTTGACATTGTGGACATC / AAAACTATTTGTGGGACAGC
	132	47
